# Supplementary material for: Novel Hydrogel Material with Tailored Internal Architecture Modified by “Bio” Amphiphilic Components—Design and Analysis by a Physico-Chemical Approach
Source: Gels. 2022 Feb 13;8(2):115. doi: 10.3390/gels8020115 (PMC8872166; doi:10.3390/gels8020115)
Supplement: Supplementary file 1 [file gels-08-00115-s001.zip]

Archive with 1 entries (1 files):
- Supplementary_Materials_Heger_et_al_Gels_2022.pdf
